# Supplementary material for: Newly Designed Organic-Inorganic Nanocomposite Membrane for Simultaneous Cr and Mn Speciation in Waters
Source: Gels. 2025 Mar 15;11(3):205. doi: 10.3390/gels11030205 (PMC11942063; doi:10.3390/gels11030205)
Supplement: Supplementary file 1 [file gels-11-00205-s001.zip]

Archive with 1 entries (1 files):
- gels-3518252-supplementary.pdf
